# Supplementary material for: Effects of Luteolin on Biofilm of Trueperella pyogenes and Its Therapeutic Effect on Rat Endometritis
Source: Int J Mol Sci. 2022 Nov 21;23(22):14451. doi: 10.3390/ijms232214451 (PMC9692790; doi:10.3390/ijms232214451)
Supplement: Supplementary file 1 [file ijms-23-14451-s001.zip]

Archive with 1 entries (1 files):
- ijms-1980617-supplementary.pdf
